# Supplementary material for: Quantifying and Cataloguing Unknown Sequences within Human Microbiomes
Source: mSystems. 2022 Mar 8;7(2):e01468-21. doi: 10.1128/msystems.01468-21 (PMC9052204; doi:10.1128/msystems.01468-21)
Supplement: TABLE S1 [file msystems.01468-21-st001.csv]

Microbiome	BioProject	Description	LibraryLayout	Size	Country	Reference	PMID
Circulatory system	PRJEB21816	Aortite	PAIRED	1	Switzerland	\cite{Foulex2019}	30991963
Circulatory system	PRJEB24753	Endocarditis due to Neisseria meningitidis	PAIRED	2	Switzerland	\cite{Choutko2019}	31448292
Fecal	PRJEB10865	Study of the abundance of bacteria from human samples	PAIRED	2	USA
Fecal	PRJEB11554	NeoM	PAIRED	1
Fecal	PRJEB12357	Impact of faecal microbiota transplantation on the intestinal microbiome in metabolic syndrome patients	PAIRED	100	Netherlands	\cite{Li2016}	27126044
Fecal	PRJEB14935	Term and preterm shotgun samples	PAIRED	3	United Kingdom	\cite{AlconGiner2017}	29096601
Fecal	PRJEB15257	The antibiotic resistance potential of the preterm infant gut microbiome measured using shotgun metagenomics.	PAIRED	15	United Kingdom	\cite{Rose2017}	28149696
Fecal	PRJEB1775	Diagnostic Metagenomics: A Culture-Independent Approach to the Investigation of Bacterial Infections	PAIRED	53	Germany	\cite{Loman2013}	23571589
Fecal	PRJEB17784	The fecal microbiota in L-DOPA naive PD patients	SINGLE	100	Germany
Fecal	PRJEB18265	Estimation of variability in the gut microbiota resistome of the Russian citizens aimed at identification of pathways for transmission and spread of antibiotic resistance.	PAIRED	10	Russia	\cite{Olekhnovich2019}	31507546
Fecal	PRJEB19090	Potential and active functions in the gut microbiota of a healthy human cohort	PAIRED	37	Italy	\cite{Tanca2017}	28709472
Fecal	PRJEB19367	Analysis of stool samples from sickle cell disease patients and healthy controls	PAIRED	28	USA
Fecal	PRJEB21696	Metagenomics 1st 5 data	SINGLE	1	South Korea
Fecal	PRJEB23207	Metagenomic characterization of the human intestinal microbiota in faecal samples from STEC-infected patients	PAIRED	11	Italy
Fecal	PRJEB23207	Metagenomic characterization of the human intestinal microbiota in faecal samples from STEC-infected patients	PAIRED	11	Netherlands
Fecal	PRJEB5761	Gut microbiota in chronic kidney disease	PAIRED	81
Fecal	PRJEB6092	Metagenome fecal microbiota- Illumina seq reads of 12 individuals at 2 timepoints	PAIRED	24	Australia
Fecal	PRJEB6542	Gut microbial metabolism shifts towards a more toxic profile with supplementary iron in a kinetic model of the human large intestine	PAIRED	8	Netherlands
Fecal	PRJEB7331	metagenomic analysis of human gut microbiome	PAIRED	24	United Kingdom
Fecal	PRJEB7949	The fecal microbiome was studied in a group of IBD suffers and compared to a control group's fecal microbiome	PAIRED	40	United Kingdom
Fecal	PRJEB8094	The initial state of the human gut microbiome determines its reshaping by antibiotics	PAIRED	100	Canada	\cite{Raymond2016}	26359913
Fecal	PRJEB8201	Comparison of distal gut microbiota structure and function in US and Egyptian children	SINGLE	2	Egypt
Fecal	PRJEB8201	Comparison of distal gut microbiota structure and function in US and Egyptian children	SINGLE	2	USA
Fecal	PRJNA43253	Human fecal microbiome	SINGLE	7		\cite{Turnbaugh2010}	20363958
Human	PRJEB14301	CSF	SINGLE	1	Russia
Human	PRJEB21827	A/B testing for colon model	PAIRED	12
Human	PRJEB6045	metagenomics of medieval human remains from Sardinaia	PAIRED	1	Italy: Sardinia
Lung	PRJEB7248	Metagenomics of TB-associated sputum	PAIRED	8	Gambia
Oral	PRJEB12831	A plaque on both your houses. Exploring the history of urbanisation and infectious diseases through the study of archaeological dental tartar	PAIRED	31	United Kingdom
Oral	PRJEB12998	Test file for Oralfungi project	PAIRED	1
Oral	PRJEB15334	Radcliffe dental calculus	SINGLE	45	United Kingdom
Oral	PRJNA230363	Oral Microbiome	PAIRED	28	China
Oral	PRJNA384402	oral metagenome Metagenome	PAIRED	17	Egypt
Pulmonary system	PRJEB20877	Detection of bacterial pathogens from broncho-alveolar lavage by next-generation sequencing	PAIRED	2	Switzerland	\cite{Leo2017}	28930150
Saliva	PRJEB14383	Oral microbiome samples from the Philippines	PAIRED	30	Philippines	\cite{Lassalle2018}	29165844
Saliva	PRJNA264728	Gene expression anlayses of saliva-derived in vitro biofilms during carbohydrate fermentation and pH stress	PAIRED	8	not applicable	\cite{Edlund2015}	26023872
Saliva	PRJNA306560	Human oral saliva Metagenome	PAIRED	53	China: Sichuan
Skin	PRJEB10133	These samples are selections from a larger cohort that were selected for the participation in the EBI metagenomics training in Sept. 2015	PAIRED	10	United Kingdom
Skin	PRJEB10295	Whole genome sequencing of metagenomes extracted from palms of two individuals	PAIRED	2	Netherlands
Sputum	PRJEB10919	Total RNA-Seq on sputum samples from patients with active tuberculosis	SINGLE	23	South Africa	\cite{Schnettger2017}	28494243
Sputum	PRJEB10919	Total RNA-Seq on sputum samples from patients with active tuberculosis	SINGLE	23	United Kingdom	\cite{Schnettger2017}	28494243
Sputum	PRJEB14539	Metagenome and metatranscriptome profiling of moderate and severe COPD sputum in Taiwanese Han males	PAIRED	1	Taiwan
Vagina	PRJEB21446	Metatranscriptome reveals the function shifts of the vaginal microbiome during the treatment of bacterial vaginosis	PAIRED	40	Germany	\cite{Deng2018}	29875146
