# Supplementary material for: Quantifying and Cataloguing Unknown Sequences within Human Microbiomes
Source: mSystems. 2022 Mar 8;7(2):e01468-21. doi: 10.1128/msystems.01468-21 (PMC9052204; doi:10.1128/msystems.01468-21)
Supplement: TABLE S2 [file msystems.01468-21-st002.csv]

Software	Version	Source
BBDuk	38.22	https://sourceforge.net/projects/bbmap/
BBNorm	38.22	https://sourceforge.net/projects/bbmap/
BLASTN	2.9.0	ftp://ftp.ncbi.nlm.nih.gov/blast/executables/blast+/LATEST/
BWA	0.7.17-r1188	http://bio-bwa.sourceforge.net/
DIAMOND	0.9.21.122	https://github.com/bbuchfink/diamond
ETE3	3.1.2	http://etetoolkit.org/
InterProScan	5.38-76.0	https://github.com/ebi-pf-team/interproscan
Parallel-fastq-dump	0.6.6	https://github.com/rvalieris/parallel-fastq-dump/
Python	3.6.7	https://www.python.org/downloads/
SAMTools	1.7	http://www.htslib.org/
Snakemake	5.4.5	https://bitbucket.org/snakemake/
SPAdes	3.11.1	http://cab.spbu.ru/software/spades/
